# Supplementary material for: YgfY Contributes to Stress Tolerance in Shewanella oneidensis Neither as an Antitoxin Nor as a Flavinylation Factor of Succinate Dehydrogenase
Source: Microorganisms. 2021 Nov 9;9(11):2316. doi: 10.3390/microorganisms9112316 (PMC8621075; doi:10.3390/microorganisms9112316)
Supplement: Supplementary file 1 [file microorganisms-09-02316-s001.zip]

Archive with 1 entries (1 files):
- microorganisms-1433271-supplementary.pdf
